# Supplementary material for: Theoretical Study of the Magnetic Mechanism of a Pca21 C4N3 Monolayer and the Regulation of Its Magnetism by Gas Adsorption
Source: Molecules. 2024 Nov 2;29(21):5194. doi: 10.3390/molecules29215194 (PMC11547585; doi:10.3390/molecules29215194)
Supplement: Supplementary file 1 [file molecules-29-05194-s001.zip]

Archive with 1 entries (1 files):
- molecules-3276930-supplementary.pdf
